# Supplementary material for: Salidroside protects against high-altitude hypoxia-induced kidney injury via regulation of renal dopamine D1-like receptors
Source: PLoS One. 2026 Mar 31;21(3):e0344999. doi: 10.1371/journal.pone.0344999 (PMC13037985; doi:10.1371/journal.pone.0344999)
Supplement: S1 Table — (XLSX) [file pone.0344999.s001.xlsx]

## Sheet: Serum KIM-1
	Control				Hypoxia				Sal （20mg/kg.d）				Sal （40mg/kg.d）				Sal （60mg/kg.d）
0 day	372.19	379.91	320.37	230.31	252.64	255.62	372.19	263.06	278.69	370.19	379.91	320.37	230.31	252.64	255.62	373.19	263.06	278.69	371.19	252.64
1 day	263.06	278.69	472.19	252.64	693.24	652.3	667.93	647.84	553.32	630.72	565.97	597.97	557.78	466.24	512.38	579.37	529.5	510.15	494.52	484.85
3 days	278.69	372.19	379.91	320.37	799.66	635.18	795.2	883.02	460.62	437.18	451.83	488.57	462.99	454.81	486.81	439.92	499.66	505.18	495.2	523.02
7 days	320.37	379.91	252.64	255.62	655.28	609.14	708.86	667.93	527.27	561.03	581.96	528.01	405.96	428.28	571.18	527	599.46	708.86	647.09	651.56
14 days	230.31	252.64	255.62	372.19	627	772.87	708.86	647.09	621.59	538.23	576.93	654.53	599.43	601.23	629.15	700.55	771.38	855.48	757.24	709.61
28 days	379.91	320.37	230.31	252.64	867.86	771.38	855.48	757.24	814.55	772.13	865.9	762.45	694.72	719.76	746.08	705.89	556.77	554.53	597.23	530.18
（pg/ml）

## Sheet: Urine KIM-1
	Control				Hypoxia				Sal （20mg/kg.d）				Sal （40mg/kg.d）				Sal （60mg/kg.d）
0 day	159.81	155.77	112.66	127.31	155.93	152.07	132.19	179.45	148.02	140.94	162.5	174.98	146.61	150.01	168.55	132.79	120.8	143.94	146.84	124.94
1 day	114.83	185.95	173.09	138.29	334.96	298.58	304.31	267.6	242.33	234.25	206.29	190.46	180.02	174.34	178.3	178.34	204.31	187.6	176.02	187.47
3 days	151.79	149.32	146.42	140.64	253.71	299.93	239.64	234.92	148.15	169.58	152.4	165.18	223.81	177.33	206.63	189.45	239.64	215.05	191.81	181.71
7 days	150.14	132.62	134.2	113.37	214.04	240	256.53	282.75	175.12	185.67	176.65	152.4	167.22	187.71	197.37	155.58	152.74	185.3	178.34	228.19
14 days	149.32	147.25	135.27	128.66	271.64	260.86	229.87	305.99	295.22	247.72	152.99	229.2	178.34	167.96	174.37	171.26	234.92	156.78	263.89	224.15
28 days	143.63	120.8	131.13	147.66	274.33	283.76	253.6	227.36	226.84	211.68	193.16	217.07	197.54	266.25	194.51	202.93	208.76	189.22	177.46	194.74
（pg/ml）

## Sheet: Serum NGAL
	Control				Hypoxia				Sal （20mg/kg.d）				Sal （40mg/kg.d）				Sal （60mg/kg.d）
0 day	92.85	77.84	95.61	85.21	88.63	92.98	98.9	95.08	99.69	99.16	92.85	89.16	79.54	86.12	85.21	93.62	89.27	83.62	96	85.6
1 day	95.61	85.21	88.63	92.98	130.36	131.41	125.89	131.55	119.04	123.74	116.4	123.24	106.42	116.14	109.96	108.38	101.01	105.48	95.61	115.21
3 days	95.08	99.69	77.84	79.02	156.03	159.45	131.15	133.39	107.6	115.5	102.73	110.45	103.38	105.08	103.77	104.69	97.84	104.02	101.16	102.46
7 days	99.69	78.84	74.02	89.16	148.79	168.4	159.06	174.85	127.6	135.5	122.73	159.45	106.54	113.38	131.55	117.2	153.66	134.44	156.95	156.69
14 days	95.61	85.21	88.63	92.98	135.99	153.38	132.99	137.36	121.94	120.88	135.5	124.7	125.38	127.62	131.57	129.19	136.28	148	154.45	157.74
28 days	96	85.6	92.85	99.16	162.07	155.23	167.57	145.37	167.35	174.2	176.56	170.25	159.46	157.61	147.34	143.79	151.67	148.25	146.68	133.78
(ng/ml)

## Sheet: Urine NGAL
	Control				Hypoxia				Sal （20mg/kg.d）				Sal （40mg/kg.d）				Sal （60mg/kg.d）
0 day	26.69	43.52	29.05	33.04	33.04	32.22	34	41.08	29.05	25.95	33.52	32.22	32.22	34.56	33.04	32.22	34	31.08	29.05	32.22
1 day	29.05	33.04	33.04	32.22	63.68	77.19	58.32	61.46	54.74	55.41	52.46	53.68	47.19	42.6	32.59	41.46	48.25	44.89	40.72	42.94
3 days	33.04	33.04	32.22	34	77.27	62.79	61.5	70.77	46.92	47.27	45.81	46.7	33.04	32.22	34	39.9	42.78	44.41	42.41	50.83
7 days	32.22	34	41.08	29.05	73.2	75.12	70.03	63.75	40.56	39.05	40.79	33.04	36.69	48.17	44.33	43.67	47.43	57.18	64.64	69.14
14 days	29.05	25.95	43.52	32.22	71.58	66.39	71.58	68.16	39.05	40.72	27.57	41.58	55.16	44.39	51.39	59.84	41.01	25.95	40.86	52.83
28 days	43.52	32.22	26.3	44.56	71.3	66.56	67.74	64.71	78.15	72.91	69.59	72.1	54.45	51.2	53.27	47.07	45.44	54.08	70.92	67.56
(ng/ml)

## Sheet: Serum Cys-C
	Control				Hypoxia				Sal（20mg/kg.d）				Sal（40mg/kg.d）				Sal（60mg/kg.d）
0 day	765.85	846.96	835.94	850.11	845.39	768.25	829.65	846.96	835.94	850.11	845.39	768.25	829.65	848.54	807.61	935.12	865.85	846.96	835.94	850.11
1 day	845.39	768.25	829.65	848.54	894.187	1013	1005.96	930.394	1070.5	993.36	1050.03	930.29	1083.09	1005.96	972.15	845.39	913.08	935.12	1031.14	966.6
3 days	768.25	829.65	818.54	807.61	1287.81	1210.6	1101.98	1435.71	932.72	851.68	920.2	947.71	920.95	929.65	848.54	869	1050.03	1035.87	1087.81	1115.32
7 days	829.65	848.54	807.61	835.12	1142.91	1075.22	997.34	1002.81	881.59	864.28	891.04	961.88	1029.57	948.46	969.75	980.77	1034.29	999.66	846.96	999.66
14 days	807.61	835.12	865.85	768.25	1141.34	991.79	1101.98	976.87	1117.72	980.77	1045.31	945.32	957.01	883.17	954.01	988.64	971.32	880.02	865.85	991.79
28 days	865.85	846.96	735.94	850.11	1045.31	1104.94	1064.2	1298.76	886.32	1005.96	911.5	1004.38	880.02	807.61	832.79	902.06	961.88	969.75	1040.59	1163.38
(ng/ml)
