# Supplementary material for: Salidroside protects against high-altitude hypoxia-induced kidney injury via regulation of renal dopamine D1-like receptors
Source: PLoS One. 2026 Mar 31;21(3):e0344999. doi: 10.1371/journal.pone.0344999 (PMC13037985; doi:10.1371/journal.pone.0344999)
Supplement: S2 Table — (XLSX) [file pone.0344999.s002.xlsx]

## Sheet: NGAL
con	Sal1	Hypoxia	Sal2	Fen+Sal	siDRD1+Sal
31.5545	31.1319	48.4573	34.7794	31.7954	46.2037
30.6321	28.0601	49.6694	36.5402	32.1048	41.5291
30.5402	28.3982	47.049	34.0059	31.4286	43.9804
32.4844	29.4413	48.1479	35.0203	32.3153	38.2324
30.7938	31.7236	41.7827	34.5562	32.3584	41.191
31.6391	30.3711	41.486	34.0059	31.242	39.923
(ng/ml)

## Sheet: KIM-1
con	Sal1	Hypoxia	Sal2	Fen+Sal	siDRD1+Sal
104.257	98.1753	160.862	123.261	120.841	149.519
117.823	81.3342	163.201	127.356	115.952	144.956
114.841	111.742	146.068	129.695	117.471	158.991
118.162	121.098	157.471	132.326	116.536	147.763
98.1753	115.424	136.536	125.974	118.583	141.682
81.3342	117.308	142.326	124.956	118.291	147.295
(pg/ml)
